# Supplementary material for: Patient involvement in preparing health research peer-reviewed publications or results summaries: a systematic review and evidence-based recommendations
Source: Res Involv Engagem. 2020 Jun 24;6:34. doi: 10.1186/s40900-020-00190-w (PMC7313171; doi:10.1186/s40900-020-00190-w)
Supplement: Supplementary file 3 — Additional file 3. Data extraction spreadsheet for nine publications included in this systematic literature review. [file 40900_2020_190_MOESM3_ESM.xlsx]

## Sheet: Sheet1
Author	Title	Year	Initial category	Confirmed category	Country	Journal	Sponsor type	Patient background	Objective of study	Start and complete date	Route of recruitment	Route of communication with patients	Age of patients	Number of patients involved	Pts as contributors of design and scope and wording	Pts as contributors to protocol development	Pts involved in pilot testing and implementation	Pts as authors of pub	Pts as contributor to pub	Pts as author (regulatory standard) CTR summary	Pts as contributor (regulatory standard) CTR summary	Pts as contributors to NCIN funding application of project	Quantify the patient engagement outcomes assessed	Patients thanked	Were patients reimbursed for their time	Formal evaluation of benefits/harms	Benefits to pts	Benefits to others	Benefits to project	Harms to pts	Harms to others	Harms to project	Best practice recommendations	Useful quote	URL
Absolom	Beyond lip service and box ticking: how effective patient engagement is integral to the development and delivery of patient-reported outcomes	2015	Included	Included	Leeds UK	Quality of Life Research 24 5 1077-185	National Institute of Health Research (NIHR)	Personal experience as a cancer patients, 1 patient had limited experience, the other 15 (Research Advisory Group Members) were experienced in patient participation, contribute to the process, and comment on the study documents Background of patient author: A PPI and management group member was also involved in planning, generating ideas and co-authoring a paper Background of patient contributor:	To give an overview of The Psychosocial Oncology and Clinical Practice Research Group and how their collaborations with patient representative have developed over time.	2006-2014	Through their local 'Research Advisory Group' which is part of their academic group, also one patient was recruited by a flyer within local clinic/support center?	Web meetings, face to face meetings, postal service	50-70	15	Y	Y	Y	Y	Y	N	N	Y	Creation of a internet based follow up program for cancer survivors at low risk of recurrence. There were two parts to this study. Case Study 1: The web study to develop a specifically designed website for use in follow up and undertake preliminary evaluation od website usability, feasibility and acceptability. Case study 2: Creation and implementation of eRAID an online PROP system that allows p…	Y	Through the NIHR £150 a day	Y	Feel their contribution is valued and actioned; gain knowledge of the research process and new skills; opportunity to use transferrable skills; increase confidence as a patient representative	Enrich researcher understanding of the topic; learn how to tailor projects around patients' availability, health status and interest	Patients raised new issues, such as sensitive data management and cultural diversity; patients asked questions that produced useful discussion	DMay initially feel daunted by experienced researchers and clinicians; time needed to get to grips with complex information	Extra time to educate pt authors (e.g., 30 min f2f before team mtgs)	Delays - pt withdrawal due to ill health; need to involve another pt author; Given participants’ health issues, it is unlikely that a volunteer-run committee would be effective in the longer term	We recommend the involvement of patient representatives at two levels, both local patient advisors and those with experience of national cancer and research committees. Ultimately, PRO research relies on patient engagement to provide accurate reports on their health status. It is therefore essential that patients play an active role at every level of PRO development and clinical implementation, e…	"I felt my contribution at project meetings was always valued and clearly highlighted in the minutes. The chair actively ensured that I was included in any discussion and this gave me reassurance."	https://link.springer.com/article/10.1007%2Fs11136-014-0909-z
Pollard	Developing and evaluating guidelines for patient and public involvement (PPI) in research	2014	Included	Included	Bristol, UK	International Journal of Health Care Quality Assurance, V28, 2, 141-155	Higher Education Innovation Fund, West of England University, Bristol	Service user CD is a retired teacher who is involved in a several PPI activities with her local health services; CR is a younger stroke survivor with a journalism background. Only A-LD, a mental health survivor researcher and activist, had any substantial research experience. Background of patient contributor: Their role was as “service user research partners” (hereafter “research partners”), an …	The purpose of this paper is to report learning experiences from involving service users as research partners in two projects that developed and evaluated guidelines for good practice in this regard.	Feb-June 2010	Through the institution mailing list circulated regularly to service users and carers interested in involvement in research. The workshops were recruited through self-selection process following widespread publicity.I can't find the reference to the above text in red?	5 linked CPD workshops, via knowledge café, telephone interviews and face to face meetings	NK	13	Y	N	Y	N	Y	N	N	N	9 sets of PPI research guidelines were developed through five workshops involving service users/patients and carers. These guidelines were then evaluated by two patients to gain a greater insight of their experiences	N	NK	Y	Evaluation forms were completed with positive feedback. Patients reported that the project had improved confidence in facilitating skills and a steady improvement in her handwriting. The other patient reported that their speaking had improved as part of the project.	It was interesting that the decision to have one academic researcher on the project whose dedicated role was to evaluate research partner experience, led to their feeling supported. Academic members also learned from the project; particularly, they learned that comprehensive early planning and using guidelines consistently throughout a project to identify and judge relevant strategies for enhanci…	Attendees of workshops were a mix of academics, practitioners, and service users	Sometimes it was challenging for the service users - one patient suffered from significant fatigue and meetings were planned around their needs, they also had some difficulty with writing and self confidence. Another patient had severe aphasia. In addition arranged transport for one patient had to organise a taxi as the driver was on leave. Involvement could have been improved, as at times ML fou…	Some professionals were cautious about user participation	In particular, working with service users with fatigue, mobility and communication concerns needed to be addressed.	The collaborative processes involved in planning, running the events and developing guidelines resulted in a cohesive project team that worked well together. Guidelines and leaflets were presented and shared at conferences. The guidelines were aimed at practitioners and academic researchers	'Our study highlighted research teams’ exploring how service user support can be integrated into a project'. 'Gaining unexpected benefits, e.g., improved function for both CR (writing) and ML (speech), which they attribute to their engagement in the project, has major implications for how and why research and service user communities negotiate and enter into PPI'	http://www.emeraldinsight.com/doi/10.1108/IJHCQA-01-2014-0001
Hyde	Process and impact of patient involvement in a systematic review of shared decision making in primary care consultations	2016	Included	Included	Keel UK	Health Expectations, 2016,pp.298-308	National Institute of Health Research (NIHR)	Five members of an established patient research user group (RUG) participated. The members were both genders, with a range of ages and musculoskeletal conditions.	To describe the process and impact of involving patients in a systematic review and narrative synthesis of shared decision making around pre- scribing analgesia for musculoskeletal pain in primary care consultations.	2013/2014?	The five members of an established research user group (RUG) were recruited	3 x 3 hour workshops, prior written training materials, mixed format presentations with discussion and small group techniques, with several breaks, updates were given by newsletter,	Range of ages	5	Y	Y	Y	N	Y	N	N	N	The first workshop explored RUG members’ understanding of systematic reviews. Patients were asked to draw on their own experiences, and describe key factors they thought important to patients in decision making of prescribing analgesia. The second workshop the results were presented, and patient members were asked critically discuss and plan how to share the results. The final workshop, the patie…	Y	Y (for workshop time)	Y (but based on researchers' views vs patients' views); Table 1 p 302	Opportunity to input into study design, results reporting, narrative synthesis & dissemination plan. Involment ensured that the review directly reflected patient priorities. RUG members and the support team planned their own roles in engagement including reviewing abstracts, presentations and publications, attending and giving presentations and contributing the patient’s perspective to discussion…	Reassurance to researchers that patients identified similar ideas (validity of input) and new ideas (innovative input). Gaps in the literature identified in the review and factors identified by the RUG members informed a subsequent phase of research Strategies used by the researchers to manage these commonly identified challenges and suggestions from their experience of integrating current recomm…	Helped ensure project was funded (p 302) RUG members identified factors important in shared decision making around analgesic prescribing additional to those initially proposed by the research team (ie, 30 of the 39 patient-identified factors were absent in the published literature) Search terms and specific outcomes of interest were amended to reflect these additional factors. Involving patients …	Had to navigate time pressures and the power dynamic p 303/304 No evaluation of the experience of the patient members themselves	Had to navigate time pressures and the power dynamic p 303/304	Lack of understanding of how PPIE members themselves felt about the extent of their involvement into the study is a limitation - ie, harm to the project. Representativeness: carers and stakeholder organisations were not involved, individuals from different populations and roles may have had different factors and priorities. Concerns that PPIE could be a source of research bias have been described…	Use best practice guidelines and recommendations when planning, implementing, evaluating and reporting PPIE in systematic reviews. Having one of the PPIE support team and one researcher acting as points of contact is a strength as it facilitated clear communication and clarity of roles See Table 2 p 303-304	As researchers respond to policy imperatives to integrate PPIE into their research, PPIE in systematic reviews should utilize best practice as described so that patient perspectives and priorities are clearly represented.	https://www.ncbi.nlm.nih.gov/pmc/articles/PMC5354055/
Mann	Reporting and appraising the context, process and impact of PPI on contributors, researchers and the trial during a randomised controlled trial - the 3D study	2018	Included	Included	Bristol, UK	Research Involvement and Engagement (2018) 4:15	National Institute for Health Research Health Services and Delivery Research Programme (Project 12/130/15)	14 people living with a variety of multiple long term conditions, three were male Background of patient authors: SC, KP and EB were members of the PIP-CaRe group.	The main aim of this paper is to contribute evidence towards understanding how and in what circumstances PPI makes a difference in contributing to a RCT which the outcomes were to improve the care of people with a wide range of multiple long-term conditions (multi morbidity) by addressing patient-reported generic deficiencies in their care and issues that negatively impacted their quality of life…	March 2014-September 2017	An open meeting to discuss the research proposal was advertised with relevant patient groups and local PPI facilitators. There were no formal selection procedures beyond the criteria of living with multi morbidity as a patient or carer	Meetings were board-room style on university premises with lunch provided. Diet, mobility, sight and hearing needs were accommodated where possible with alternative food options, access on the level or by lift, large font for meeting papers and rooms with good acoustics. Between meetings, PIP-CaRe members were often asked for their opinions by email. Within a week of the meeting, the notes were s…	45-85	14 - down to 11 at the end of the first year	Y	N	Y	Y	Y	N (contribution to newsletters rather than regulatory-standard CTR summary)	N (contribution to newsletters rather than regulatory-standard CTR summary)	Y	Following the introductory meting, the group met four times in 2014, three times in 2015, and four times in 2016 and 2017. The aim of the group was to ensure maximum relevance of the trial intervention to people with multi morbidity, to enhance response to recruitment and follow-up, to help interpret results and to gain assistance with dissemination to interested groups and individuals. At the me…	Y	Y (for advisors' meeting time)	Y	Individuals reported positive effects, including enjoying being in the group, gaining confidence, and learning how to share views. Both PPI contributors and researchers experienced personal benefits and satisfaction from their involvement and felt that challenge and difference produced constructive outcomes. Group members perceived that their ideas and opinions had a direct and positive impact on…	PPI contributors had bridged the divide between the academic and “real world” by presenting their real-life experiences to provide researchers with a “sounding board” and a “reality check”. Training course for trial clinicians was improved after the pilot to strengthen focus on patient's perspective Increased knowledge of other organisations and groups that patient contributors are active in One …	The PPI work affected the trial in many ways, including: Changes to documents used in the trial (eg. disclaimer noting that questionnaire responses would not be shared with treatment team; simplified recruitment documents) Changes to the order of the focus group schedule Content and format of study webpage Reviewed a planned conference presentation Suggested dissemination methods Advice on qualit…	One member left the group following unresolved conflict with the PPI co- coordinator when differing participation requirements within the group became incompatible. One PIP-CaRe member perceived that the research team was sometimes insufficiently sensitive to patients’ perspectives and they felt 'take for granted'. Both researchers and contributors found that communication could be complicated by…	On occasion researchers paid not enough respect to the ‘subjects’ selected for the research. Sometimes researchers struggled with the group’s lack of understanding and/or acceptance of the boundaries and constraints of the research and one researcher felt frustrated when she could not incorporate a good idea because of those constraints Both researchers and contributors found that communication c…	Initially, the PPI coordinator felt there was an academic divide, with researchers sometimes seeming to defend against the PPI contributors’ comments. Researchers had their own perception of what they wanted from the PPI group, which did not necessarily coincide with PPI contributors’ interests. High levels of literacy within the PIP-CaRe group, when compared with the general population, may have…	The process that influenced PPI contributors’ impact on the trial included appointing a designated coordinator, inclusive recruitment to the PPI group, training, explanation of trial methodology and terms, role clarification and development, good communication within and outside meetings, negotiation, conflict resolution, feedback on PPI contributors’ suggestions, and support and involvement from…	They (patients) used their own experience to provide a very real patient perspective, reminding researchers of the potential real-life impact of the research	https://www.ncbi.nlm.nih.gov/pmc/articles/PMC5950252/
Perez	Involving Latina/o parents in patient-centered outcomes research: Contributions to research study design, implementation and outcomes ('caregiver study') Study of patient participation in the context of a research project called "Padres Efectivos: Patient activation: Skills Latina Mothers Use to Get Healthcare For Their Children study"	2017	Included	Included	USA	Health Expectations. 2017;20:992–1000.	Patient- Centered Outcomes Research (PCORI)	Parents/caregivers who brought their child or dependent ages 2- 22 who have mental health needs Background of patient authors: Mentor Parent Group Members (cited in author list)	The purpose of this article was to contribute to the literature by presenting concrete contributions of Latina/o parent involvement to study design, implementation and outcomes in the context of a CER study called Padres Efectivos (Parent Activation). Methods: This study presents a descriptive case study of the Padres Efectivos study to elucidate how Latino parent collaboration influenced our res…	Start of their child’s treatment for 3 years	Researcher-set criteria for selection (showed leadership, commitment to meetings, commitment to data collection, interested in giving back to their community, involved in the study so could provide input on the experience of participating and interpreting data) p 994	Groups on- going mentor parent advisory group met every three months to discuss various aspects of the research study, The Patient Activation Measure (PAM) was selected to capture parent activation within a health- care setting on behalf of their child. A visual presentation of the PAM was provided to the mentor parents along with an explanation of the type of data that measure was intended to co…	Parents/caregivers who brought their child or dependent ages 2- 22	Group size ranging from one to seven parents, and with an average attendance of four parents per meeting	Y	Y	Y	Y	Y	N	N	N	1. Proposal development: Mentor parents’ contributions to design of the study arms. 2. Implementation of study protocols: Mentor parents’ contribution to the best approach and recruitment strategies to collect information from families to meet recruitment goals and minimize dropouts. 3. Analysis plan: Mentor parents’ conceptualization of their parenting role, maturation in that role, the context …	Y	Y (Advisors' mtg time)	Y	Mentor parents were able to ask questions they wanted answered They benefited from getting to know other caregivers/parents They gained confidence in their knowledge They increased their knowledge Able to select preferred language to best express themselves.	Researchers could recognize the importance of the PAM as a way to gather information on the parents’ ability to advocate for their children’s needs. The advice provided by mentor parents helped overcome barriers for other parents to participate in the research study. Successful partnerships between Latino families and community settings are most effective when families are provided opportunities …	Mentor parents suggested use of visuals to better convey research concepts - chart developed by parents was useful in presentations of the research. Mentor parents suggested use of direct parent quotes and colour visuals, which enhanced the publication of the research. +AD3 Mentor parent collaboration led to important improvements in study design, implementation protocols and ultimately to measur…	Practical issues - Mentor parents were not able to travel a long distance to attend a national conference because of competing responsibilities. Worry - Parents expressed concern that participants felt they had to drop out if they missed a session. It was difficult for mentor parents to fully participate in dissemination efforts as intended by a participatory research approach.	Aspects of parent activation that were relevant for mentor parents in the context of this study may be different for non- immigrant communities	None noted; study focused on benefits	Recruit more parents (PPI members) than you might need to risk manage meeting absences. Let parents get to know each other to facilitate interaction and input For authorship/presenting - manage the risk of travel difficulty by targetting geographically close conferences, teleconference into the conference, pre-record conference presentation Allow for input via local language and have bilingual te…	PCORI’s definition of Patient engagement as “meaningful involvement of patients, caregivers, clinicians and other health- care stakeholders throughout the research process—from topic selection through design and conduct of research to dissemination of results.” P 997 The mentor parents suggested the use of visual aids to better convey research concepts to them P 997 They emphasized the importance…	https://www.ncbi.nlm.nih.gov/pmc/articles/PMC5600244/
Howe	Learning to work together – lessons from a reflective analysis of a research project on public involvement	2017	Included	Included	UK, Norwich	Howe et al. Research Involvement and Engagement (2017) 3:1 DOI 10.1186/s40900-016-0051-x	National Institute for Health Research (NIHR) under the Health Services and Delivery Research Programme.	PPI representatives as members of reference groups (as members of patient groups working on specific research topics, for example, setting up meetings with a local Intellectual and Developmental Disabilities (IDD) group and a cystic fibro- sis group. Background of patient authors: The participants contributing to the article as authors are also those whose data was gathered as part of this study.	The aim of the study was to look at how the PPI representatives’ inputs had developed over time, key challenges and changes, and lessons learned.	Unclear but likely submission of manuscript in 2016	Pre existing relationships were leveraged. The University of Hertfordshire PIR group provided PPI representatives to meet co-applicant and co-researcher roles, while the UEA-linked PPIRes team provided input to the advisory group. The Advisory Group also in- cluded a chair who was a PPI representative, a PPI representative from the Royal College of General Practitioners (RCGP) and representatives…	The PPI members of the research team and the PPI advisory group members met regularly at advisory group meetings.Arrangements were made for all PPI representatives to be included in induction and ongoing training and support, a named lead contact at each site, and their choice of communication (email, telephone, hard copy) All were provided with project induction and offered ongoing support refle…	Not described in this paper	Not described in this paper	Y (comment on documentation and findings)	N (see table 1)	N	Y	Y	N	N	N	The four constructs are: a sense of coherence (sense making/‘how does this fit?’); participation (making the effort/initiating a change process); collective action (doing the work to make the process effective); and reflective monitoring (appraising the impact of changing approaches and implementation). Data used for the analysis included project documentation (such as protocol version developmen…	Y	Y	Y	Opportunities to learn and grow within role PPI representatives expressed growing confidence in all roles over time. P 6	Helped researchers ensure accountability to the public. Researchers expressed growing confidence in all roles over time. P 6 The latter ("patient') group improved communications by anticipating accessibility challenges "A successful project led to a feel good factor for all " Relationship building; “joining up the two centres,.. joining up the various groups,”	PPI representatives added new data and improved documents PPI representatives found new ways to disseminate research findings PPI representatives were found to provide spontaneous contributions and novel resources. Careful feedback on the actions taken in the study in response to our PPI[representatives] colleagues’ suggestions The right inputs at all stages, patient groups assisting reflection o…	Negative impacts re travel and mobility, exposure to jargon Remuneration can affect taxes and benefitsNeed to avoid dependency. Risks where personal needs and priorities dominate the PPI input Pushback – not accepting limits of role or resources. Role tensions - while academic researchers on RAPPORT were clear that the accountability and governance function of PPI on the advisory group was well p…	Extra time effort to complete reflective diaries Extra time effort to explain technical issues/terminology (jargon)	Tension 'undertow' While academic researchers on RAPPORT were clear that the accountability and governance function of PPI on the advisory group was well performed and had value, some PPI representatives perceived this as less valuable and less personally-fulfilling than a co-researcher role. The learning from this tension has led to the recommenda- tions for more clarity in PPI roles at the star…	Table 3 p 8 Coherence is assisted by: • All concerned having clear understanding and expectations of PPI • Having a process of selection for PPI representatives – so that people choose to join projects they are interested in/make sense to them • Role clarity being made important for all from start – though need some flexibility • Breadth/depth of PPI representatives understanding that different i…	...enabling partnership between PPI representatives and researchers relies on valuing relationship-building at least as much as more practical components such as funding and information sharing. p 11 One (PPI representative) developed an analytic tool for PPI representatives to reflect on their experience, using a scale and visual analogy of climbing a mountain, which was first used in the reflec…	https://doi.org/10.1186/s40900-016-0051-x
Forsythe	Methods and impact of engagement in research, from theory to practice and back again: early findings from the Patient-Centered Outcomes Research Institute (PCORI study)	2018	Included	Included	USA	Qual Life Res (2018) 27:17–31	PCORI	Background of patient author: Patient advisor Overall 25% of partners were involved in dissemination (ie contribution to publication; Table 2). Results not broken down by different roles but list of partners includes patient/consumer; caregiver/family member of patient; patient/caregiver advocacy organisations	1. description of engagement approaches (who, when, how, etc.), including perceived influence of the research partners and application of the PCOR principles (trust, transparency, honesty, reciprocal relationships, etc.) 2. effect of engagement on research processes and intermediate outcomes reflective of studies that matter to patients (e.g., research questions, outcomes selected, study design, …	July 1st 2015 - June 30th 2016	Upon completion of each annual progress report, investigators are asked to nominate up to 10 patient and other stakeholder research partners to provide feedback on their experience with the project. Partners answer closed- and open-ended items about engagement via the Ways of Engaging-Engagement Activity Tool (WE-ENACT), offered via web survey with an option to complete via phone interview. PCORI…	Variable, meetings, reports, phone calls, manuscripts	Mean 54.5	260	Y	Y	Y	Y	Y	N	N	N	Investigators indicated that research partners exerted influence in multiple ways, with more than two-thirds indicating at least a moderate influence. Most investigators (73%) indicated that partners had a moderate or great deal of influence on how the team works together. More investigators noted influence at Year 2 relative to Year 1 on research projects beyond the current PCORI-funded (53 vs. …	Y	N	Y	Better balance of trial burden to patients vs desired outcomes	Help to define at risk and vulnerable patients, help Invesitiagtors to better communicate with patients	Reframing of study objectives, end points, design, lay language, Across relevant phases, between 11 and 52% of investigator and partner responses described enhanced patient-centeredness of study processes and outcomes, and 20–81% described enhanced study design, conduct, or efficiency.Both investigators and research partners describe participant recruitment and retention and data collection as mo…	Partners have recognized a need for investigators to more frequently and clearly report back to partners the ways that their input has contributed to the study (eg, sometimes patients uncertain of their value if not given enough feedback p 27); potemtial impact on travel and health; also noted that both investigators and partners identify key challenges, such as barriers to scheduling and logisti…	Did not focus on harms; focused on benefits of engagement; noted that "a detailed analysis of challenges and facilitators of engagement is beyond the scope of this paper" p 27 but did note that both investigators and partners identify key challenges, such as barriers to scheduling and logistics, limits on engagement due to health problems, and difficulty identifying and fully involving diverse pa…	both investigators and partners identify key challenges, such as barriers to scheduling and logistics, limits on engagement due to health problems, and difficulty identifying and fully involving diverse partners	These current findings suggest that PCORI-funded projects are on the path towards desired impacts of engagement in research, with engagement of patients and other stakeholders as partners affecting research questions, design, processes, and outcome selec- tion, as well as recruitment strategies and enrollment rates. Comparing results to the conceptual model of PCOR [16] shows that several hypothe…	p 22 Despite none of the projects being complete yet, investigators and part-ners reported partner involvement in dissemination activi-ties (e.g., co-presenting at scientiﬁc meetings, developing manuscripts, determining avenues to share ﬁndings, writing newsletters, participating in media interviews, speaking with public health ofﬁcials about the project). p 24 Partners often noted that outcomes …	https://doi.org/10.1007/s11136-017-1581-x
Blackburn	The extent, quality and impact of patient and public involvement in primary care research: a mixed methods study	2018	Included	Included	UK	Blackburn et al. Research Involvement and Engagement (2018) 4:16	National Institute for Health Research School for Primary Care Research (NIHR SPCR)	Adults/patients/care givers who had previously worked as PPI contributors	The study set out to gain a broader understanding of PPI in primary care research. Specific research questions were: 1. What is the extent of PPI in primary care research? 2. What is the quality of PPI in primary care research? 3. What is the impact of involvement on PPI contributors, researchers and research institutions involved? 4. What are the costs associated with PPI in health research?	Analysis of PPI projects from 2008 - 2014	Previous PPI relationships were leveraged and surveys planned to be distributed from researchers to PPI participants	Following the data analysis by the research team, public members who had been previously involved with the project plus other members of a Research User Group at Keele attended a workshop. The aim was to co-produce recommendations to improve PPI practice within the SPCR.	Adults	3 PPI contributors (2 patients as authors - AH, CR) p 4 p 17	Y	Y	Pts involved in reviewing plain language summary of article and project report p 15	Y	Y	N	N	Y	PPI during the projects Of the 181 projects for which annual and/or final project reports were available (plus one project whose information on PPI was extracted from a SPCR poster), 69 (38%) projects had been com- pleted, 108 (60%) were uncompleted and this data was missing for three projects. PPI during the development of grant applications Of the 200 funded projects for which full grant applic…	Y	Expenses paid/Y	Y	Increased understanding & knowledge of one’s own condition + Increased awareness of treatment options and how to access services + Developing or enhancing skills (e.g. public speaking, team work, IT) – possibly through formal training + Understanding of research and research processes + Positive emotional impact associated with meeting new people, feeling as though one is doing something worthwhi…	A motivating factor, with PPI contributors bringing an enthusiasm to the project, a keenness to see results + PPI contributors supportive of the project + Researchers gaining a better understanding of the condition of interest+ Increased impact of research + Recognition as a centre with expertise and experience of involving patients and public in research (raising the institution’s profile) + Avo…	Setting and maintaining focus on the research question + Addressing important issues but also ensuring a degree of realism + Helping to make surveys and processes relevant, accessible and acceptable + Ensuring research is beneficial to patient group + Relevance, clarity & accessibility of recruitment materials + Making useful contacts, increasing recruitment rates + Validity and safety of researc…	Opportunity cost (paid work, child care, informal care & leisure time) - Monetary costs not reimbursed (travel, formal child care) - Negative impact on health associated with stress, anxiety or frustration - Complications in terms of state provided welfare payments (see also Suppl File #2)	Diversion of research funds to PPI (opportunity cost in terms of funded researcher time, etc.) - IT and other support infrastructures/resources (including printing & internal room bookings), Time (recruiting PPI contributors; travelling to meet with PPI contributors; meetings; electronic communication; preparing newsletters) - Increased pressure/stress - Sensitivity to criticism (see also Suppl F…	Can result in duplication of effort (PPI involvement and qualitative work) - Potentially homogenous sample - PPI contributors can be unreliable (this was reported in the case of young people) - Direct payment of PPI contributors for attending meetings - Travel costs (either the researcher visiting the PPI representative or the PPI representative attending meetingsa) - Food and refreshment costs -…	Promote PPI as a core research function in all research by raising awareness of its value and impact Promote PPI as a core research function in all research by raising awareness of its value and impact Identify and share good examples of PPI activity across the research cycle to improve range and quality of PPI in future funded projects Raise awareness of and promoting the role of PPI in the lowe…	[PPI] provide a reality check on patient benefit of research, broaden perspectives and focus on the lived experience” (PI89) P 2 Actively involving patients and the public in research is seen as a marker of good research practice because it leads to research that is relevant, better designed, with clearer outcomes, and a faster uptake of new evidence [1]. Now a requirement and priority of many re…	https://doi.org/10.1186/s40900-018-0100-8
Barnfield	“Is all the stuff about neurons necessary?” The development of lay summaries to disseminate findings from the Newcastle Cognitive Function after Stroke (COGFAST) study	2017	Included	Included	UK	Research Involvement and Engagement (2017) 3:18	Medical Research Council, UK	Members of the public, mostly retired, non-academic research background	This project aimed to select a series of studies from the Newcastle Cognitive Function after Stroke cohort (COGFAST) and create lay summaries comprehensible and accessible to the public. Note: Study used non-valid tools to measure readability (Flesch, Flesch Kincaid) - readability results were worse after PPI in lay summary review	Unknown	An invitation to take part was distributed via a user group: VOICE- North (Valuing Our Intellectual Capital and Experience). VOICENorth is an organisation at Newcastle University with the aim of connecting with the public and involving them in university activity,We invited members to take part in two focus groups, 1 week apart. The invitation included information about COGFAST and the aims of th…	E mail and face to face and via website	50s-80s	5	N	N	N	N	N (but patients contributed to selecting and reviewing lay summaries of the team's publications)	N	N	N	Frequency of involvement Type of involvement (eg, selecting which pubs to have lay summaries; content/format of lay summaries - print, online) Changes made to lay summaries as a result of PPI Method summary Step 1: Construction of first draft lay summary. Step 2: First focus group, Discussion in the first focus group concentrated on language and lay summary struc- ture. Step 3: Revision of first …	Y	N	N	Provided patients with the opportunity to use their experience in a research project with direct relevance to the patient/public community	PPI likely to have led to a more accessible collection of resources from the point of view of members of the public Helped investigators select (without 'cherry picking') which publications should have lay summaries	Conversations emerging from the focus groups directed a series of suggestions to im- prove the original drafts of the lay summaries – a number of these adaptations align with previous literature around the production of lay summaries. For example, our col- laborators identified that whilst unnecessary complexity should be avoided, language should not be “dumbed down” too much.An evident strength …	Not stated	Time/cost of conducting focus groups to gain feedback	Limitations p 11 - method used to select patients meant feedback on lay summaries may not align with feedback that the 'general public' might provide. Time and cost of running focus groups limited extent of feedback for project Dissemination of lay summaries via web limits access to public without internet access Use of non-valid methods to measure readability raises questions over the readabilit…	We suggest that the co-creation of scientific lay summaries should not rely solely on existing general guidelines, nor that they be assessed using existing measures of reading ease. Rather, that collaboration with members of the public to revise and refine content and layout of lay summaries is more likely to achieve the desired outcome of readability and comprehension. See also p 9 for recommend…	p2 Scientific research is often poorly understood by the general public and difficult for them to access. This presents a major barrier to disseminating and translating research findings. P2 As key stakeholders in research funding, the public have a right to expect findings to be communicated to them P2 individuals often have an interest in specific research, especially if they are personally aff…	https://doi.org/10.1186/s40900-017-0066-y

## Sheet: Sheet2
AbsolomA2:N8	Beyond lip service and box ticking: how effective patient engagement is integral to the development and delivery of patient-reported outcomes	2015	Included	Included	Leeds UK	Quality of Life Research 24 5 1077-185	National Institute of Health Research (NIHR)	1 had limited experience, the other was experienced in patient participation,contribute to the process, and easily comment on the study documents	Case study 1. Develop a specifically designed website for use as a follow-up for cancer survivors at low risk of occurrence, preliminary evaluation of website usability, feasability and aceeptability	2006-Oct 2008	Leaflets distribution from local cancer centre and hospital	Patient communication and feedback via postal service	50-70	2 but only 1 completed	N	Y	Y	Y		N	N	Y	Evaluation of website usability, feasability and aceeptability	Y		N
AbsolomA2:N8	Beyond lip service and box ticking: how effective patient engagement is integral to the development and delivery of patient-reported outcomes	2015	Included	Included	Leeds UK	Quality of Life Research 24 5 1077-185	National Institute of Health Research (NIHR)	Patient member of Research Advisory Group , knowledge or experience of cancer services as a patient , interest in progressing cancer research for cancer benefit	Case study 2 Develop a online PRO system that allows patients to report the symptoms and side effects of their cancer treatment from home or hospital via the internet.Thiis data is then fed back to clinicans.	2007-2014	Recruitment through research	Online meeting management tool	50-70	14	Y		Y	Y	Y			Y					Empowerment	Increase grant success (meet funder requirements for PPI)	Improve credibility	Time, effort required to learn and contribute	Extra resources to guide pt authors	Extra budget may be required; but did not pay for review / prep time (voluntary)		"Beyond lip service and box ticking: how effective patient engagement in integral to the development and delivery of patient-reported outcomes" (title of paper)
